# Supplementary material for: Ender3 3D printer kit transformed into open, programmable syringe pump set
Source: HardwareX. 2021 Aug 3;10:e00219. doi: 10.1016/j.ohx.2021.e00219 (PMC9123459; doi:10.1016/j.ohx.2021.e00219)
Supplement: Supplementary data 4 [file mmc4.xlsx]

## Sheet: Blad1
Part Description	Type	Step angle (deg)	Microstep	Pitch (mm)
Stepper Motor	BJ42D15-26V09	1.8
Stepper Driver	TMC2208		16
Leadscrew	M5x0.8			0.8
				Steps/mm	4000
				Min. Movement (mm)	0.00025
Fill in the inner diameter (ID) of syringe
Syringe	ID (mm)	Area (mm^2)	V/mm (mL)	V/step (mL)	Steps/mL (n)
1 mL	4.7	17.3494	0.0173494	4.33736e-06	230555
5 mL	12.3	118.823	0.118823	2.97057e-05	33663.5
10 mL	15.6	191.134	0.191134	4.77836e-05	20927.7
20 mL	20.1	317.309	0.317309	7.93272e-05	12606
